# Supplementary material for: A Rare Hematopoietic Stem Cell‐Derived Megakaryocyte Progenitor Accumulates via Enhanced Survival and Contributes to Exacerbated Thrombopoiesis Upon Aging
Source: Aging Cell. 2025 Sep 23;24(11):e70221. doi: 10.1111/acel.70221 (PMC12611322; doi:10.1111/acel.70221)
Supplement: Supplementary file 1 — Data S1: acel70221‐sup‐0001‐DataS1.zip. [file ACEL-24-e70221-s001.zip]

Archive with 7 entries (6 files):
- acel70221-sup-0001-DataS1/
- acel70221-sup-0001-DataS1/acel70221-sup-0002-TableS1.xlsx
- acel70221-sup-0001-DataS1/acel70221-sup-0003-TableS2.xlsx
- acel70221-sup-0001-DataS1/acel70221-sup-0004-TableS3.xlsx
- acel70221-sup-0001-DataS1/acel70221-sup-0005-TableS5.xlsx
- acel70221-sup-0001-DataS1/acel70221-sup-0006-TableS4.xlsx
- acel70221-sup-0001-DataS1/Manso Aging Cell Supplemental Info R1.3.docx
